# Supplementary material for: The Role of N and S Doping on Photoluminescent Characteristics of Carbon Dots from Palm Bunches for Fluorimetric Sensing of Fe3+ Ion
Source: Int J Mol Sci. 2022 Apr 30;23(9):5001. doi: 10.3390/ijms23095001 (PMC9100793; doi:10.3390/ijms23095001)
Supplement: Supplementary file 1 [file ijms-23-05001-s001.zip]

Archive with 1 entries (1 files):
- ijms-1680849-supplementary.pdf
